# Supplementary material for: Liquid Oxygen Compatibility and Ultra-Low-Temperature Mechanical Properties of Modified epoxy Resin Containing Phosphorus and Nitrogen
Source: Polymers (Basel). 2022 Oct 15;14(20):4343. doi: 10.3390/polym14204343 (PMC9610556; doi:10.3390/polym14204343)
Supplement: Supplementary file 1 [file polymers-14-04343-s001.zip]

Archive with 3 entries (3 files):
- polymers-1961380-supplementary.pdf
- Video S1-No reaction.mp4
- Video S2-Burning.mp4
